# Supplementary material for: Ioncopy: an R Shiny app to call copy number alterations in targeted NGS data
Source: BMC Bioinformatics. 2018 Apr 24;19:157. doi: 10.1186/s12859-018-2159-5 (PMC5921540; doi:10.1186/s12859-018-2159-5)
Supplement: Supplementary file 2 — Breast cancer example data set. Coverage matrix of 152 amplicons (48 genes) in 184 breast cancer samples. (XLS 196 kb) [file 12859_2018_2159_MOESM2_ESM.xls]

Target	BC1	BC2	BC3	BC4	BC5	BC6	BC7	BC8	BC9	BC10	BC11	BC12	BC13	BC14	BC15	BC16	BC17	BC18	BC19	BC20	BC21	BC22	BC23	BC24	BC25	BC26	BC27	BC28	BC29	BC30	BC31	BC32	BC33	BC34	BC35	BC36	BC37	BC38	BC39	BC40	BC41	BC42	BC43	BC44	BC45	BC46	BC47	BC48	BC49
RPS6KA1_Ex11_NM_002953	4743	4645	3237	4009	3620	3939	2668	3952	2862	1945	1587	3393	3533	4121	4171	5202	3691	2797	2280	5327	6138	4400	5195	3637	2874	3294	3219	4929	4334	5155	3334	4581	4224	2183	4536	3876	2383	4748	4116	4382	4666	1865	5570	4112	7794	2797	2165	2196	2538
RPS6KA1_Ex13_NM_002953	5416	5493	5341	6184	4710	5157	2710	5465	2819	2472	1960	5208	3495	4548	4353	5450	3875	2667	2396	5261	6630	4788	5112	4323	3577	4616	4659	5752	4351	6020	3929	5577	4346	2224	6420	5218	3366	6143	4375	5959	5870	2400	5298	4059	10119	5094	3704	4016	3527
RPS6KA1_Ex14_NM_002953	9249	6752	5329	6876	5844	6801	3583	6716	3749	2683	2405	5980	4953	6685	6804	8175	5016	4207	3674	9137	8549	6166	8641	6051	4310	6093	5236	9411	5889	9645	6743	9401	7715	2890	8743	6842	4537	8282	5777	8476	7844	3221	7360	5446	12583	5707	4267	4510	5215
ARID1A-Ex20.1_NM_006015	5014	5009	3668	4668	3638	4253	2237	3994	2541	2092	1604	3817	2907	4119	3772	4642	3173	2472	2456	4696	5254	3724	4922	3912	2575	4036	3965	5583	3486	5675	3769	4938	4696	1920	5452	4906	2578	5207	3434	5965	5169	1930	4040	3071	8268	3113	2336	2379	2873
ARID1A-Ex20.2_NM_006015	4091	3786	2536	2904	2653	3402	1565	2780	1864	1946	1376	2784	1325	3537	3508	4126	2341	2201	1890	4384	2867	2152	4093	2962	1911	3149	2757	4270	2728	5693	3153	4721	4528	1066	3653	3244	2169	3939	1821	4657	4777	1923	2427	2331	7629	2196	2317	3127	3624
SF3B1_Ex15_NM_012433	3994	3760	2693	2779	2232	2218	1800	3331	1697	2072	1274	2585	2827	3062	3917	3722	2937	1968	2139	3176	3083	3009	3838	2528	2131	2653	2922	2780	2752	3915	2108	3849	3180	2110	3908	3811	2802	3186	3176	4452	4623	1692	2894	2846	6349	2002	2084	2036	2332
SF3B1_Ex14_NM_012433	4393	3923	3804	3837	3125	3287	1817	4070	1860	2259	1442	3472	3053	3193	3813	4330	2804	2206	2287	4070	3582	3249	4172	3080	2281	3506	2928	3904	2577	4810	3087	5036	3560	2216	4773	4037	3282	3828	3128	5036	5271	2035	3054	2691	7037	2666	2288	2069	2583
CASP8_Ex3_NM_001228	7568	5684	5373	4511	4622	4845	2776	5067	2526	3636	2302	4872	4384	5067	5802	6842	4154	3678	3801	6427	5366	4470	6524	5074	3087	5744	3531	7126	4312	8202	4997	8672	6222	3461	6941	5721	4971	5470	4628	6822	7945	2967	4625	3940	10541	4979	4226	4129	5019
CASP8_Ex9_NM_001228	8845	8704	6061	6239	5842	6015	3588	6736	3672	5309	3042	6406	5870	6314	6706	8818	5046	5117	4658	8252	8292	6068	8459	7355	3470	8131	4298	10923	5053	11899	7566	11062	8472	4869	9572	8012	6266	7508	6149	7668	9646	3829	6585	5424	13267	5807	4504	4349	6429
GIGYF2_Ex29_NM_015575	2245	2913	1195	1177	1345	1282	1393	1898	1673	1382	792	1234	1898	2439	2901	3131	2877	1880	1856	2228	2679	2120	3045	2345	1286	1533	1785	2347	2834	2849	1439	2609	2349	2890	2255	2268	1866	2036	1830	2903	2805	1057	2520	2415	3473	1140	984	1132	1561
TBL1XR1_Ex5_NM_024665	1490	1946	630	668	668	735	872	1210	979	973	461	784	1078	2916	1925	1478	2899	810	801	1106	1417	1099	1451	1196	943	897	2294	1030	1706	1522	678	1048	1415	892	1239	1207	712	1258	1411	2131	1506	623	1100	1314	2163	637	528	719	759
PIK3CA_Ex2_NM_006218	5179	5804	4541	4492	4226	4828	1661	4871	1834	3151	1669	4944	2311	7406	4322	5348	5684	11907	2301	4768	4649	2630	4670	4172	2461	5094	4832	5754	2217	7092	5262	6890	5012	1852	5398	4752	3501	5466	3006	5979	5733	2762	2189	2168	8631	3812	2779	3456	3457
PIK3CA_Ex5_NM_006218	7429	6728	5578	5622	5047	6433	2109	5232	2305	3687	2311	5661	3211	7991	5213	6791	7413	14738	3162	5917	5914	3621	6160	4665	3103	5749	5217	6855	2641	9073	6855	9444	6696	2691	7265	5859	4545	6784	4333	6849	7056	3368	3386	2818	10491	4682	3595	4744	5988
PIK3CA_Ex8.2_NM_006218,PIK3CA_Ex8.3_NM_006218	2565	2530	1494	1472	1715	1930	1015	2780	1026	1654	835	1903	1261	3712	2412	2850	3542	5696	1123	2041	2270	1381	2337	1734	1364	1889	2712	2316	1020	3678	2299	3350	2826	818	2442	2255	1534	2558	1525	4420	2917	1574	1267	1267	4906	1324	1012	1322	1799
PIK3CA_Ex10_NM_006218	5938	4704	3498	3049	2898	3630	1937	4028	1998	2295	1475	3611	2822	6523	4667	4606	6415	11938	2367	4199	3814	2932	4673	3441	2526	3612	4561	4432	2690	5929	3893	6100	4932	2159	4321	3998	2712	4546	3532	5555	5183	2268	2711	2623	7366	394	285	366	498
PIK3CA_Ex14_NM_006218	4755	5464	3393	3486	3136	3719	1731	3952	1980	2366	1483	3596	2622	6105	3773	4828	5882	11730	2208	4200	4228	2667	4606	3742	2204	4051	4322	5031	2362	6881	4902	6284	5189	2102	4763	4201	2932	5103	3311	5421	5169	2660	2563	2390	8033	2798	2483	2843	4269
PIK3CA_Ex21_NM_006218	1985	1883	1389	1097	955	1242	705	1721	803	1151	559	1412	902	2891	1881	1686	2567	4247	769	1333	1475	975	1579	1524	1133	1513	2377	1571	1244	2221	1256	1778	1785	735	1592	1598	946	1643	1205	2820	2109	843	941	984	2909	1343	923	1105	1163
MAP3K1_Ex4_NM_005921	6138	5321	4913	4625	4058	5594	2894	6397	2383	2584	1917	4559	4100	6436	5404	5192	5078	5415	3508	6480	5694	4941	7083	3585	2693	4114	4876	6010	3374	7527	4579	7680	5755	3957	6798	6106	4737	6436	3696	6556	6617	3610	3746	4129	9416	381	385	384	682
MAP3K1_Ex9_NM_005921	7804	6566	7607	6593	5908	7542	2848	8694	2245	3813	3004	7319	4216	7658	6220	5904	5275	5768	3781	7439	6371	4618	7395	4110	2903	5993	6305	8014	3494	9617	5774	9732	6318	3768	8624	7270	5712	7926	3732	8987	9111	4589	3422	4097	12760	6019	5414	5046	7672
MAP3K1_Ex10_NM_005921	6492	5801	8174	6789	4930	7234	2816	8403	2126	2830	2032	5940	4096	7009	5344	5109	5698	5337	3013	7025	6083	4911	7277	3721	3296	5677	6135	6495	3303	8432	4633	7749	5332	3727	7170	6603	4412	7398	3715	7199	6731	3731	3115	3941	10423	5818	5679	4860	7234
MAP3K1_Ex13_NM_005921	8211	6601	5582	5613	4897	5828	3218	7794	2429	4656	3124	6416	4332	8078	7110	6702	5863	6211	4003	7267	6216	5120	8006	5222	3036	6100	6273	8194	3493	10314	6640	10334	7690	4101	8642	7095	6236	7784	4192	8534	9118	4659	3746	4504	12805	5691	5071	4906	7058
MAP3K1_Ex14.1_NM_005921	5191	4801	4057	3968	3315	4387	2492	5073	2131	2951	2005	3747	3621	5544	4820	4221	4727	4492	2791	4764	4466	4147	5381	2794	2282	3069	4657	4526	2958	5680	3347	5710	4204	3410	5583	4945	4135	5551	3445	5214	5990	2957	3280	3720	8330	3794	3583	3384	5739
MAP3K1_Ex14.2_NM_005921	5301	6255	3162	3359	3147	3796	2492	4653	2204	3515	2231	3454	3303	6068	5455	4919	4070	5622	4013	5194	4535	3852	6322	4238	1842	3340	4677	5877	3073	6657	4299	7066	5682	3534	6350	5354	4585	5737	3185	5312	6094	3138	3266	3700	8938	299	312	352	708
MAP3K1_Ex14.4_NM_005921	6084	5261	4249	4485	4045	5043	2700	5362	2167	3520	2380	4398	3576	5051	5233	5046	5122	4929	3298	5793	4500	4517	6142	3826	2420	4481	4202	6548	2901	8592	5588	8951	6349	3703	5733	5528	4807	6397	3631	6765	7356	3964	3360	3977	10360	3264	3551	3689	5893
MAP3K1_Ex17_NM_005921	6997	5904	4806	5294	4643	6085	2587	6843	2050	4247	2843	4884	3641	7193	6321	6407	4349	5745	4004	5955	5992	4248	7628	4798	2302	5235	4670	8293	2205	9563	6567	11061	6825	3115	7853	6067	6208	7005	3250	6717	6582	4295	3112	3534	11532	4234	3522	3851	5871
MAP3K1_Ex18_NM_005921	6619	6343	5431	5545	4221	5148	3044	6362	2338	3848	2485	5105	4474	7001	6215	5252	5523	5463	3884	5829	6028	4859	7109	3777	2731	4572	5782	5894	3476	7023	4382	7405	5191	4318	8048	6885	5289	7201	4118	6637	7408	3801	3465	4110	11193	4542	4328	4090	5733
MAP3K1_Ex19_NM_005921	7239	5648	6412	5884	4598	6182	2727	7276	2118	3803	2439	5495	4044	6821	6318	5286	5025	5162	3822	6481	5607	4629	7076	4710	2809	6193	5608	7573	3133	9117	5635	9343	6352	3609	7703	6391	5000	7145	3412	7167	7882	3905	2908	3745	11302	5226	4685	4403	6307
MAP3K1_Ex20_NM_005921	8650	6332	8417	7772	6074	8261	3308	8733	2514	4041	3037	7621	4783	8547	7106	6763	5960	6728	4270	8238	6901	6041	8613	5720	3128	7620	6616	9436	3697	11981	7196	12322	8054	4586	9897	8487	6831	9232	4277	8663	9635	5142	3812	4405	14668	6497	6230	5658	8595
PIK3R1_Ex10_NM_181523	5114	3531	4539	3581	3050	4145	1837	4517	1318	2510	1649	4295	2150	5905	4417	4077	1619	3528	2738	4306	3266	3292	5413	3511	1847	4396	4370	5169	2011	7227	3814	7025	4715	1496	5262	4801	3798	5142	2209	5351	5714	2868	2088	2732	8119	3158	3062	3245	4084
PIK3R1_Ex11_NM_181523	3496	2331	1941	1683	1544	1935	1554	3576	1145	1799	998	2328	1505	5288	4417	3042	1300	2855	2172	2523	1795	2187	3801	2893	1556	2598	4152	3169	1680	4984	1993	4294	3722	808	2924	2909	2363	3162	1360	4082	3848	1839	1346	2074	5401	1693	1682	1824	2240
PIK3R1_Ex13_NM_181523	5655	4795	6269	5340	4289	6299	1302	4586	1865	3173	2200	5593	2737	6117	4802	3314	1966	4248	3365	5731	4607	3993	6088	4520	2282	5518	4787	6939	2569	8454	5142	8425	5790	2018	7002	5804	2857	6355	3013	6099	6834	3305	2799	3268	9386	4789	4344	4092	5993
APC_Ex16.1_NM_000038	7363	4764	5671	4867	4216	5324	2605	6266	1932	3720	2520	4986	3044	6061	5803	4827	3777	5109	3625	5919	5677	4161	6469	4566	2522	4983	5361	6847	3135	8768	4807	8232	6441	2019	6711	5794	5170	6495	3194	6404	8177	3579	2802	4572	11305	4846	4845	4441	5883
APC_Ex16.2_NM_000038	1472	757	1258	1268	1042	1629	311	961	218	677	422	851	350	936	1040	858	628	801	481	1135	803	627	869	617	471	910	859	1292	488	1971	1023	1721	1035	296	902	1062	977	1266	465	2126	1643	763	382	652	2124	835	916	1085	1408
APC_Ex16.3_NM_000038	3158	2388	2120	2015	1815	2146	1124	3028	886	1850	1129	2240	1385	2985	2662	2383	1700	2226	1535	2727	2697	1827	3019	1885	1162	2208	2299	3029	1342	3771	2214	3382	3122	887	3218	2669	2042	3026	1418	2993	3505	1635	1241	2152	4790	1828	1872	1722	2220
ESR1_Ex10_NM_001122742	5161	6606	3106	3300	3288	3111	2728	4448	2810	2312	1233	3146	3896	6461	5264	7976	5214	5576	3627	6035	4914	3692	6754	4426	2890	4558	3592	5196	4699	6706	3646	5560	4476	4186	5743	5049	3383	6074	5529	5688	6302	2517	4560	7306	8141	2949	2190	2685	5872
EGFR_Ex18_NM_005228	7717	6780	10405	8208	7526	10384	3288	8123	3205	3342	2608	7988	5425	9314	3836	7611	7942	3361	3375	8062	7910	5995	8085	4431	4636	7512	6223	6957	4458	9680	6644	9429	5297	4625	8295	7396	3901	12403	7550	7666	7875	3810	5996	5375	11560	6087	6374	5891	9536
EGFR_Ex19_NM_005228	7065	4953	5146	3967	3566	4078	2453	4591	2305	2648	1790	4226	3967	9183	4182	6227	6053	3024	3175	5510	5122	4244	6925	4793	3184	6461	5436	5653	3757	8373	4803	8013	5507	3326	6208	6174	3857	9014	5029	6116	6352	2605	3788	4092	9309	3029	3336	3124	4026
EGFR_Ex20.1_NM_005228	5052	6838	2656	2979	3112	3388	3041	3672	3456	2770	1581	3046	4435	9411	3640	6518	5884	3566	4054	5214	5943	4543	6402	4849	2444	4413	5209	5001	5464	6016	3739	5478	5237	4862	5890	5681	3435	8181	6132	5110	5216	2109	5665	4796	7457	835	1537	1492	3552
EGFR_Ex21_NM_005228	5483	6062	6831	5507	5221	6558	2945	6614	2883	3137	2225	5945	4810	8084	3199	5935	6866	2656	2883	5693	7176	5023	5878	4219	3910	5998	6120	5269	4923	6933	5142	6442	4528	3914	6530	6131	3804	8419	6156	6979	6807	2701	5038	4342	8783	5176	4863	4437	6165
BRAF_Ex15_NM_004333	4347	3677	3074	2810	2466	2591	1775	3390	1672	2418	1548	2996	2535	5620	3587	4045	3101	2589	2497	3468	3615	2599	3754	3667	2027	4858	3734	4476	2744	5136	3543	5140	4655	2103	4296	4376	2521	2674	3042	4358	5311	1671	2976	5539	6932	2238	2242	2018	2366
MLL3_Ex43_NM_170606	7810	5896	6408	4981	4612	5377	2852	6109	2607	3744	2482	6003	4307	9572	5783	7333	5388	4243	3875	6256	6397	4758	7025	4854	3414	6553	5644	6229	4328	7942	4754	7490	6233	2859	7225	6594	4875	4842	5432	7069	8610	3089	5335	7665	12139	203	256	291	583
MLL3_Ex23.2_NM_170606	2100	1472	1365	967	1062	1170	765	1981	693	1044	627	1415	902	2909	2027	1838	1714	1014	987	1571	1406	1169	1687	1649	1141	2160	2053	1590	1297	2531	1082	2124	1989	525	1475	1377	942	1026	1158	3109	2501	817	1242	2026	3399	1162	940	924	987
MLL3_Ex14.2_NM_170606	8275	9207	4975	4246	3146	3571	3168	7055	3963	4169	2414	4846	3768	14066	7778	7719	7175	5202	5425	5600	6689	4521	7473	8872	3021	9879	8357	9837	7104	8622	5704	8284	8712	3038	8663	7076	4614	5132	4878	6932	8862	2957	5551	8577	12337	5324	2823	3358	4068
MLL3_Ex14.1_NM_170606	5947	5526	3408	4030	3189	3775	2385	4198	2431	3236	2130	3626	3614	7926	5132	5626	3912	3951	3562	4505	5177	3766	5658	4941	2259	5730	5003	6206	3529	6202	4352	6423	6189	2522	6361	6077	3784	3673	4331	5597	6622	2145	4460	6197	9213	3396	3214	2937	3703
MLL3_Ex7_NM_170606	18023	13622	10678	12166	10649	11147	6402	13073	8057	8324	6060	9574	6748	14278	15739	13670	15142	11449	8785	12342	16017	9239	15492	13278	6879	15051	11421	15243	9978	21575	11182	20051	17106	5679	14413	15866	12334	13723	9207	19237	23421	8501	7810	12511	28941	8601	9349	8035	9341
ZNF703_Ex1_NM_025069	559	2045	645	1178	913	1292	535	839	1273	364	382	936	671	1403	912	850	1054	1216	679	1673	1718	952	1504	4387	506	2703	2208	979	886	1230	910	924	595	438	2565	986	479	1088	933	861	985	364	743	714	1288	1258	1741	1836	787
ZNF703_Ex2.1_NM_025069	3107	5276	3059	5194	3521	5537	2089	3740	4838	1122	1267	3802	2887	4659	3003	3402	4524	4022	2154	6614	6954	3839	5170	16820	2184	14249	9818	4828	3184	5587	4829	4626	2598	1795	12354	4360	2569	4967	3934	3144	4600	1747	2799	2717	6250	1773	7547	1340	2630
ZNF703_Ex2.2_NM_025069	1	53	28	50	36	50	3	2	10	10	14	39	4	2	1	1	4	3	0	4	3	2	4	7	3	3	6	2	3	3	1	1	1	0	4	1	3	2	5	1	1	1	3	0	2	1	4	0	1
FGFR1_Ex14_NM_023110	8821	8256	4721	8080	6140	8787	4443	7914	21179	2283	2476	6350	5806	8529	6842	6176	9209	7602	4470	12444	9793	7528	10625	41507	5895	18768	8999	10340	6207	11203	7084	11705	6225	3907	16026	8548	5823	9694	8279	7597	10680	3813	6324	5438	12872	1800	8822	2696	4395
FGFR1_Ex5_NM_023110	5527	8137	2073	4125	4100	4655	3204	4649	17094	3019	2362	3881	3518	5943	5711	4921	5864	6121	4125	7719	6062	4298	6686	37836	2873	11397	6678	7376	4638	7938	4877	8237	5287	2492	10990	5266	4732	6437	4475	5799	8250	3091	4151	3878	9360	3112	9950	2869	4087
MYC_Ex1_NM_002467	6883	6530	4370	4448	3551	4688	2630	4494	6692	3875	2227	5166	4197	4112	4020	8399	4344	3189	2714	5484	9333	4085	5154	3360	3161	3255	6952	3566	3992	4709	6798	4543	7419	5368	8645	4631	3113	6200	9049	5104	6600	2059	5036	8987	8449	3067	6574	2935	7129
MYC_Ex2_NM_002467	4309	4702	4186	3586	3004	4173	2259	4148	5892	1663	1193	3537	3467	4182	2750	6272	4175	2554	1694	5546	9928	3433	4062	3115	3397	3806	6610	3533	4001	4953	6107	3739	5882	3917	5791	3536	2044	5015	7898	4789	5020	1531	4206	8291	6026	1727	3768	1475	3743
MYC_Ex3_NM_002467	4233	5168	3749	3805	3003	3853	2191	4184	5335	2674	1733	4087	3271	3527	2607	6221	3966	2243	1675	4151	9081	3255	3117	3458	2841	3722	6539	3509	3543	4322	6042	3494	6331	3650	6180	3349	1927	4444	7127	4310	5202	1560	3812	7371	6457	2490	5268	2210	4713
PTPRD-Ex34_NM_002839	10172	7246	8378	7011	5877	6532	2949	6126	4065	2988	2879	7170	5100	7097	7574	11378	4646	4750	5220	6409	5628	6294	11986	5975	3457	6129	4087	8691	3992	12461	6853	12075	7364	3224	9613	9239	5108	9742	7359	7668	9809	3639	5767	12091	14978	6103	4836	5935	7815
PTPRD-Ex23_NM_002839	7723	5059	6617	5292	4473	5249	2443	5468	3139	2652	1853	5819	3394	5548	5547	8327	3862	2921	3184	4549	4685	4470	6648	4779	3134	5684	3538	6656	3175	9761	5457	8367	5146	2205	6747	6511	3953	6905	5353	7549	7614	2861	3838	9364	11699	1489	1264	1656	2317
PTPRD-Ex18_NM_002839	9647	8383	5947	5692	4950	5186	3489	5646	4718	3676	2711	5997	5274	7491	7594	12174	4154	4837	5659	5696	6435	6002	10394	6931	3128	6118	4554	8849	4831	11273	6621	9842	7407	3610	9473	9155	5687	9148	7573	7786	9643	3564	6383	12917	14762	5841	4203	5571	7184
TLR4_Ex4.1_NM_003266	9112	8451	8343	6711	6307	6861	3319	7453	3581	3755	3340	7789	4709	6877	6526	11530	5084	5265	4440	8292	7962	5725	9041	5733	3472	6440	4487	8720	3924	12044	7080	11810	6590	4375	9476	8838	5956	9857	3970	8974	8710	4192	5309	5972	13190	1038	801	641	464
TLR4_Ex4.2_NM_003266	7031	6041	5826	4704	4366	4523	2568	5717	2686	2832	2290	5797	3581	5287	5453	8803	3970	3961	3624	6330	5261	4207	7263	5117	2766	5667	3278	7048	2985	9656	5739	9306	5472	3203	6635	6065	4002	6947	3022	7074	6301	2963	3767	4625	9719	624	605	742	1130
TLR4_Ex4.3_NM_003266	9137	7921	9371	7261	6769	7608	3633	8390	4005	2721	2608	7776	4922	7053	6406	11368	5668	5304	4031	9855	7652	6263	9578	5823	4139	7390	4662	8761	4811	12899	7556	11228	6317	4753	8373	7671	4973	9598	4923	9313	7895	4260	6118	7401	12144	4009	3841	3780	5310
GATA3_Ex5_NM_002051	6008	4934	3313	3489	3278	4261	2396	4685	2574	2421	1604	3861	3238	5875	4265	8054	5069	7801	2850	5012	4890	4148	5569	3941	2981	5395	4406	5171	3150	6035	4353	5932	5786	3328	4979	4475	2830	4279	5243	5401	5635	2186	5041	6643	8771	2585	2779	2611	2904
GATA3_Ex6.1_NM_002051	3759	5320	3976	4296	3751	5088	2165	3972	2399	2374	1736	4406	3173	3419	2556	4943	4526	4895	1645	2986	5055	3746	3251	2429	2613	3414	3289	3437	2497	3624	2754	3816	3464	2897	3823	3239	1979	3069	4813	3201	3243	1460	4602	5355	5533	4026	3424	3099	3791
GATA3_Ex6.2_NM_002051	6815	8721	5938	6671	5757	8592	3622	6115	4270	3484	2322	5808	5128	8352	5934	12293	7502	12920	3789	7740	10350	7147	8184	4705	4021	7370	5230	7327	4514	8373	6175	8512	7131	6074	8237	6983	4346	6743	9075	5616	6644	3091	9543	10718	11419	5659	6132	4903	7424
PTEN_Ex1_NM_000314	5714	6341	5113	5776	4967	8160	2707	6281	2499	2155	1732	5576	3452	3842	4563	5627	3921	8456	2965	6878	7279	5103	7091	4631	2704	3103	4123	7614	2101	10774	6259	7634	5263	3750	6549	6708	3932	6243	3635	6899	6859	3125	5289	5534	9636	3195	3601	3123	4956
PTEN_Ex3_NM_000314	5031	4133	3976	3664	3557	4964	1733	4492	1251	2678	2195	4550	2071	3004	4795	5378	2191	6318	2955	3522	3486	3219	5166	3914	1900	4621	2928	5264	897	7477	5159	7115	4541	1501	5428	4343	3264	4175	1915	5399	5584	2505	2470	3192	8589	2921	1836	3090	2915
PTEN_Ex5.2_NM_000314	5161	4940	3872	3834	3770	5092	2153	4668	1871	2917	2063	4345	2210	3465	5388	5956	3063	7434	3218	4933	4987	3561	5427	4723	1736	4648	3288	6331	1691	7642	5327	7035	4795	2348	5541	4749	3660	4829	2340	6718	7294	2593	3603	3970	8722	14	2	11	8
PTEN_Ex6_NM_000314	6749	5178	4293	4548	4232	5886	2382	5696	2363	3553	2309	5300	3168	1487	6136	6471	3787	8364	3664	6089	5602	4647	6390	5473	2508	5814	3987	6710	2233	8987	6114	8418	5884	3407	6761	5877	4026	5370	3494	7770	7794	2865	4746	5377	10311	1246	1037	1105	1425
PTEN_Ex7_NM_000314	4471	4094	3236	3382	2894	5250	1825	4228	1893	2568	1745	4161	1741	2918	4476	4805	2608	6616	2729	4719	3518	2458	4890	3353	1871	3616	2683	4995	1697	5922	4201	6033	4303	2138	4368	3301	1667	3532	1801	4942	5582	1896	2720	3979	6860	3888	3180	3665	4639
PTEN_Ex8_NM_000314	3401	2986	2037	2023	2320	2404	1326	3634	1161	2068	1207	2955	1203	2259	3516	4045	2107	4482	1770	3115	2459	2148	3422	3192	1398	3126	2319	4060	1262	5263	3269	4386	3248	1323	3000	2774	2433	2796	1419	4781	4633	1762	2204	2767	5626	2170	1796	2271	2215
CCND1_Ex1_NM_053056	4911	5604	4795	4762	12566	4634	3515	12905	3148	1594	2010	16088	5068	4970	4008	5421	4491	6770	2429	5904	7724	5818	5295	11427	8863	7781	13493	34412	5907	23936	17307	4936	4006	6055	7538	4741	2703	6095	5626	5565	5447	4825	7552	6382	11195	3012	3705	2573	11459
CCND1_Ex3_NM_053056	3334	4369	5706	4673	11251	4240	2290	11823	2168	1243	1678	16127	3634	3711	2526	3295	3122	4444	1529	4021	6070	3862	3548	8068	7082	6264	12768	25090	4225	16127	11046	3246	2776	3769	6017	3705	1941	4729	3625	5053	4147	3327	4403	4262	8711	2623	3168	2021	6646
CCND1_Ex4_NM_053056	8231	6475	6321	5687	14711	5104	3582	12967	3003	2185	2577	18362	4981	5929	5346	7234	4443	8716	3815	7231	8188	6486	7876	15527	8590	10695	13434	48367	5117	35778	26960	7874	6110	5738	9783	6834	4638	8106	6294	6137	7157	6857	7501	6338	16026	3110	4107	3165	12599
PAK1_Ex13_NM_002576	2867	2229	2392	1962	1370	2314	2460	2774	1293	1452	670	1313	2075	3115	2541	3478	2672	20314	2205	2525	3991	4839	3168	1527	2734	9141	12850	1523	4466	3199	1692	2903	3152	4166	1299	2506	1454	2932	2945	2545	3617	1758	6456	3892	5093	983	997	1119	1606
PAK1_Ex3_NM_002576	8661	5835	9018	7725	4814	7995	3818	5952	2329	3942	2056	4631	4365	6251	5937	9753	4530	38877	4340	6788	8993	8003	7607	4252	4852	27648	15106	5188	5231	7628	5262	8925	7259	5635	5586	7550	4986	8444	5599	6252	9671	6051	9752	5684	17272	6190	6220	6335	8448
PAK1_Ex2_NM_002576	8017	6860	8705	7215	4904	7294	2731	5427	2249	4347	2299	5283	3915	5952	6643	9809	3905	35867	3980	7354	7427	5002	7525	4506	4088	30090	13247	6439	3548	8021	5193	10321	6937	3958	5628	7582	5340	8808	4566	7541	9126	6854	7101	4915	18558	6453	6242	5989	7103
CEP164_Ex13_NM_014956	376	259	201	397	233	509	131	190	81	100	56	153	130	141	235	278	130	193	143	516	319	252	313	112	217	206	135	253	203	442	266	518	300	81	121	286	219	323	257	502	390	152	178	176	512	132	132	208	324
CDKN1B_Ex1.1_NM_004064	2683	4709	1822	3706	2307	3212	2452	2174	2322	1046	829	2814	3090	5877	2544	2828	3439	2677	1817	2621	4622	3517	1948	3113	3185	2668	4339	3849	3744	2716	2336	2161	2447	3277	3414	3153	1176	2889	3121	2932	2863	1012	3152	11216	4965	223	81	53	36
CDKN1B_Ex1.2_NM_004064	597	447	301	410	480	759	353	601	268	155	135	428	214	384	420	520	937	352	287	786	356	678	473	246	833	337	401	368	295	1428	713	997	723	375	263	425	404	566	520	1325	1011	599	629	2212	1656	127	213	334	874
KRAS_Ex3_NM_033360	12164	7562	8157	11373	9603	14838	4566	10113	3959	4457	4056	10090	5720	11709	9230	10843	8941	6884	6344	11879	11211	9178	12432	8228	7414	11289	9118	14423	5002	17057	14437	17852	13404	6285	12446	10928	12957	14447	6927	11078	13745	6943	7534	22137	22029	9679	9169	8507	13414
KRAS_Ex2_NM_033360	3147	2407	1690	2497	2002	2535	1344	2537	1193	1540	1095	2327	1621	4499	2853	3169	2532	2069	2075	2935	3384	2300	3088	3068	2049	3382	3389	4214	1769	4378	3135	3993	3899	1693	3341	3108	2576	3539	1783	3751	3605	1464	2032	6712	5747	2139	2098	1846	2470
CDK4_Ex7_NM_000075	6901	5929	4798	5357	4639	6541	3057	5623	3162	2099	1995	4959	4503	6480	4988	6132	4286	5873	4191	7177	7478	5572	7356	4606	3195	5451	5487	7099	4199	8541	6924	7904	5979	4554	7083	5972	6187	7984	4481	6336	7153	3690	5769	4691	9527	3748	4073	3336	6464
CDK4_Ex4_NM_000075	5607	6459	3745	4332	3583	4273	3060	4300	3251	2880	2221	3899	4142	6282	4991	5472	3761	6070	4426	5263	6870	5261	6138	4615	2702	4433	6378	5073	4563	5842	4927	5720	4665	4864	6988	6304	5790	7141	4402	5275	6635	2835	5141	4622	8746	2882	3342	2677	4050
MDM2_Ex4_NM_002392	4492	3187	3088	2950	2508	2866	1508	3749	1257	1958	1281	3371	1887	4264	4137	3667	2230	2879	2130	3344	3121	2098	3437	3577	2131	4748	4440	4325	2455	5272	3534	4711	3336	1926	3323	3158	3166	9720	1906	4824	4385	1736	1818	2120	6110	3009	2765	2515	2403
MDM2_Ex19_NM_002392	6474	4519	5402	5480	4790	7163	2302	5898	1961	2825	2236	5413	2969	5224	5449	5884	3318	4184	3336	6339	4764	3951	5782	4207	3087	6328	5387	6330	2778	8910	6567	8855	5919	3007	6055	4966	6341	17464	3007	6489	7362	3395	3467	2932	10826	4836	5214	4785	6355
MDM2_Ex11_NM_002392	5877	4407	4473	4703	4344	5514	2036	4919	1742	2560	1921	4694	2616	4704	4458	5319	2847	3680	3175	5227	4507	3362	4941	4087	2457	5676	4432	5717	2661	7601	6064	7456	5153	2683	5824	4775	5859	15418	2646	5620	6431	3027	3012	2679	9528	3956	4034	3638	4814
TBX3_Ex2.1_NM_016569,TBX3_Ex2.2_NM_016569	7137	6624	4442	5751	4900	5332	3233	5880	3109	2864	2462	5297	4505	6947	5505	6574	3999	5655	4312	6631	7231	5353	7092	5294	3068	5978	7084	7265	3418	8554	5975	7551	6386	3773	7650	7020	3743	7680	4092	6650	7180	2734	3848	4133	10224	3624	4332	3336	5257
TBX3_Ex1_NM_016569	4970	6213	4140	5310	4672	6121	3083	5984	3334	1707	1531	4256	4554	6283	3943	5561	4046	5372	3308	6205	8616	5276	6302	4251	2975	4818	5922	5745	4187	6790	4856	5790	4668	4501	6320	5398	2805	6529	4381	5161	5207	2157	4507	4530	7628	3222	3850	2732	5865
RB1_Ex2_NM_000321	3600	2387	1891	2056	2214	2083	1479	3927	1233	1749	1084	2967	2035	3514	3644	2718	2763	1865	1442	2496	2369	2629	2970	3114	2412	3676	4672	3881	2127	5840	1890	4180	3428	1112	2113	3500	2197	2669	1222	5124	4439	1468	2196	2260	5737	2134	1747	2078	2388
RB1_Ex3.1_NM_000321	3002	2685	3884	1897	2446	2580	1242	2980	1132	2136	1293	2803	1924	2566	3217	2699	2136	1670	1753	2367	2698	2290	2939	2778	701	5068	3278	4127	1574	5137	2345	4157	3519	3552	2372	3261	2422	2715	1272	4187	4276	1563	1693	1837	5423	4924	3434	4691	5733
RB1_Ex6_NM_000321	2526	2076	1399	1692	1800	1603	879	2332	816	1949	1029	2282	1212	2249	2570	2027	1571	1202	1097	1373	1632	1538	1989	2095	683	1955	2891	2420	1126	3576	1393	2615	2505	942	1838	2552	1719	2074	696	3460	3498	1148	910	1248	4453	1501	907	1477	1622
RB1_Ex13_NM_000321	5833	4645	2054	2939	3434	3086	2476	4390	2383	3481	2117	3701	3475	4861	5914	4831	3769	3411	3318	3739	3921	3917	5449	5255	1487	4254	5490	6007	3318	7571	3496	7001	6372	1968	3670	5740	4318	4095	2214	6241	6742	2382	3067	3461	8882	3734	2526	3746	5072
RB1_Ex16_NM_000321	2537	1907	1231	1265	1508	1443	1190	2630	1021	1453	878	1890	1503	2591	3151	2021	2041	1441	1186	1796	1580	1712	2335	2066	944	1947	3506	2294	1600	3359	1233	2705	2641	846	1443	2391	1448	1836	979	3597	3127	1086	1218	1729	4262	1635	1032	1600	1753
RB1_Ex17_NM_000321	15	8	8	10	7	9	2	19	1	9	0	7	6	9	14	7	9	0	1	7	5	10	11	6	10	9	16	9	9	19	12	11	8	0	8	8	3	6	3	29	31	3	7	6	25	4	3	9	13
RB1_Ex18_NM_000321	6412	4722	2799	3615	3824	4115	2708	4836	2665	3751	2310	4611	3770	5368	6208	5222	4172	3633	3487	4814	4524	4617	5629	5602	1762	4875	5685	6881	3457	8400	3995	8129	6681	2476	4436	6123	4258	4886	2352	7042	7888	2641	3103	3994	9533	1791	1093	1827	2804
RB1_Ex20_NM_000321	5609	3059	3161	3743	3589	4436	1974	4341	1802	2295	1824	4553	2985	3828	4559	3726	3525	2591	2419	3842	3777	3846	4514	3671	1542	4460	4472	5426	2351	7652	3672	7174	5073	1902	3510	5169	3726	4211	2075	5146	6771	2354	2606	2997	7947	3525	2474	3566	5484
RB1_Ex21_NM_000321	3726	2623	1882	1951	2257	1782	1522	4305	793	2037	1165	3080	1636	3830	4272	3222	1637	1964	1620	1470	1517	2190	3206	3469	1347	3389	4128	3813	732	5726	2260	4617	3881	476	2344	3005	2250	2637	759	3659	3320	1641	685	1448	5852	1734	850	1847	2123
RB1_Ex22_NM_000321	7904	3877	4204	4142	4241	5326	2810	7400	2421	3280	2129	6240	3626	6649	7245	5306	4995	3187	2637	5082	4438	4715	6020	5458	2378	6020	8302	6571	4066	9820	3980	8490	6468	2150	4245	5335	4137	4458	2520	8193	8423	2707	3143	4286	10371	5151	3084	4961	6048
RB1_Ex23.2_NM_000321	7548	4546	4438	5033	4838	5210	2397	6406	2083	3543	2475	6328	3423	6014	6670	5754	4411	3519	3011	5222	4656	4655	6199	5761	2162	6814	6675	7477	2754	10739	4974	9576	6806	1980	5015	6729	5125	5427	2349	7366	9257	2994	2732	3558	11337	4881	3060	4779	6181
AKT1_Ex3.1_NM_005163	10861	6015	4609	7263	6356	7724	4078	7027	3440	2737	2617	6904	6722	6803	11111	9027	6046	5702	5390	9049	11370	9443	11091	5895	4366	6625	8547	7990	6751	9574	6654	8732	7677	6543	9558	10748	6798	10755	8754	7931	9266	4152	10262	6491	13780	5739	6731	5598	8205
HERC1_Ex27_NM_003922	6260	3907	3686	4054	3415	3917	2273	5162	1997	2882	1854	5351	3078	4711	5796	5761	3381	2773	2933	4907	4395	3893	5149	4669	2637	4841	4230	5901	3387	6894	3893	6714	5315	1912	5502	4794	2411	5162	3932	6801	6623	2290	2474	3548	8202	4105	3915	3722	4074
CBFB_Ex3_NM_022845	4664	5023	4837	6303	4321	4616	2759	5208	2588	3086	1875	6534	3427	5890	3231	3986	5115	3402	2744	4581	7663	4386	4131	3724	3480	4078	4039	4088	3782	5235	3575	6539	3915	2118	4161	5336	3361	4283	4186	5539	5950	2534	4574	6477	9503	4807	3690	4319	6542
CBFB_Ex4_NM_022845	2750	2058	1478	2090	1644	1954	1276	2259	801	1534	806	2327	1232	3741	2329	2694	1699	2145	1619	1558	2118	1545	2328	2513	1337	2713	1507	2672	822	3185	2494	4385	3000	438	2110	2530	1836	2035	961	2921	2547	1366	1100	1959	4681	1603	1135	1421	2208
CTCF_Ex3.2_NM_006565	224	181	114	205	188	239	117	142	92	143	83	219	121	318	186	196	189	195	141	174	249	139	170	218	126	196	161	227	168	232	201	377	196	74	193	206	194	192	123	252	292	123	184	217	361	120	107	109	194
CTCF_Ex3.4_NM_006565	5472	5992	2974	5099	3962	4177	2461	3519	2377	4588	2095	5121	2561	7052	4335	5140	3943	4671	3351	3844	6483	3034	4352	5123	2147	4203	4164	4874	3531	4902	3830	6949	4989	1709	4695	5476	4087	4193	3196	4628	6405	2618	4316	5777	10332	4325	3675	3449	5708
CTCF_Ex4_NM_006565	5713	5243	2980	4673	3754	4718	2874	4166	2808	3768	1921	5066	3338	6921	4229	5108	4701	4364	3102	4468	6804	3792	4544	5612	2653	4785	4035	5562	3955	5654	4637	8359	5673	1994	4915	5373	3780	4096	3780	5561	6688	2706	4724	6145	9804	4081	3389	3214	5915
CDH1_Ex2_NM_004360	2646	3365	1497	2382	1880	2616	2805	3140	2755	1101	638	2186	3098	3901	2131	2313	4180	2832	1763	2661	3827	3525	2966	2797	2574	2093	2599	2537	4163	2897	1993	3262	2799	2037	2115	2982	1623	2270	3549	3082	3138	1277	4913	5983	5190	1349	1303	993	2469
CDH1_Ex3.1_NM_004360	5212	5470	4400	6102	4849	6876	2716	5178	2559	3308	1809	6475	3471	6576	4077	4738	5453	4266	3266	5041	5510	4176	4725	4201	3273	4140	3713	4785	3578	5350	4364	7513	4792	1953	4777	5730	4394	4920	3765	6311	7237	3305	4664	6015	11658	5179	4693	4574	8198
CDH1_Ex4_NM_004360	5089	5280	4026	5899	3968	5014	2591	4557	2331	3633	1908	5952	3297	6335	3464	3904	4498	3473	2572	3641	5620	3702	3486	4305	2951	4541	4010	4512	3669	4155	3535	6121	3914	1852	4502	5254	3202	3902	3593	5398	6041	2416	4059	5322	9851	4393	3294	2982	4365
CDH1_Ex5_NM_004360	6203	6140	3851	5656	5000	5924	3231	5032	2921	4171	2118	6181	3689	7799	4672	5532	5603	4887	3663	5036	6156	4407	5109	5309	3424	4945	4482	5890	4021	6115	5305	8115	5843	2048	5488	6480	5192	5052	3622	7706	7407	3524	4348	5465	12825	4230	3479	3665	5958
CDH1_Ex6.3_NM_004360	6222	5158	3602	5069	4024	4706	2688	4866	2339	3262	1744	5598	2938	7316	4557	4892	4998	4494	3286	4839	5225	3802	4619	5361	3038	5605	3948	5395	3774	6297	4803	8773	5965	1829	4248	5082	4072	4286	3600	6810	7156	3103	4605	5835	11127	4287	3534	3425	5764
CDH1_Ex7_NM_004360	7061	5998	5165	7116	5158	7076	3407	5582	2977	3277	1843	7129	4057	8300	4593	5577	5873	5232	3699	6117	6613	4933	5817	5926	4061	6848	4418	6496	4388	7120	5679	10196	6401	2227	5516	6772	4519	5462	4706	6933	8163	3301	5536	6840	12434	5732	4759	4325	7568
CDH1_Ex9.1_NM_004360	6294	5278	2943	4441	3226	3881	3076	3719	2808	3264	1754	4674	3591	7297	4784	4798	5307	4788	3731	4776	5086	4249	4929	6028	3057	5809	4259	5419	4358	5981	4857	8737	6314	2196	4428	5593	3652	4246	4352	5783	6894	2656	5463	6319	10504	3338	2904	2759	4887
CDH1_Ex10_NM_004360	5183	5636	3009	4685	3632	4355	2757	4190	2475	3593	1957	4880	3317	6920	4304	4887	4569	4526	3576	4477	5432	3665	4638	5399	2543	4416	3724	4958	3995	5119	4228	7599	5423	1977	4733	5625	3982	4271	3708	5723	6865	2657	4803	5389	9742	3838	3169	2971	5635
CDH1_Ex11_NM_004360	4303	5011	3501	5001	3659	4546	2627	4334	2233	2648	1486	4961	3314	5880	3337	3707	4282	3632	2686	3799	5088	3575	3988	4042	2931	3879	3874	4002	3497	4139	3493	5969	4047	1971	4028	5165	3029	3810	3422	5473	5425	2334	3966	5021	8902	4146	3609	3073	5264
CDH1_Ex12_NM_004360	4652	5120	1999	3122	2716	2925	2517	3257	2525	3241	1506	3564	3078	6554	4035	4044	4202	4258	3143	3574	4379	3300	3793	5919	2208	4312	3937	4999	3850	5114	3838	6953	5371	1638	3608	4401	3107	3400	3201	5771	6116	2262	3995	5040	8557	3259	2803	2492	4555
CDH1_Ex13.1_NM_004360	4495	4546	2314	3341	2900	3530	2410	3411	2129	3214	1466	3906	2544	6142	3896	4195	3855	3980	3058	3806	3975	2933	4218	4214	2126	3345	3229	3913	3225	4567	3278	6492	4761	1486	3139	4208	2901	3380	2725	5154	6138	2546	3693	4478	8834	2881	2652	2387	4408
CDH1_Ex14_NM_004360	8684	7495	5622	8082	6221	8232	4045	6179	3422	4358	2589	7944	4851	9819	6065	7651	6222	6595	4821	7258	7743	5323	7116	7036	3628	7248	4781	8201	5031	8672	7626	12988	8060	2890	6643	7885	5688	6404	5460	7997	9482	4129	6727	7658	13988	7344	6149	5504	10282
CDH1_Ex16_NM_004360	7627	6450	4537	7005	5152	6666	3593	5408	3008	3447	2262	6821	4594	8157	5401	6113	6133	5713	4007	6081	7267	5126	6713	6176	3824	6216	4845	6778	4648	7783	6118	10944	6844	2511	6094	7629	5310	5960	4992	7974	8743	3406	6150	7047	13601	4992	4443	3966	7389
TP53_Ex10.1_NM_000546	7903	5870	3665	6532	4674	5245	3282	5616	3452	3012	2695	5693	4235	4096	4392	5824	4379	3830	3466	5852	6461	5430	7125	5384	3927	5455	5495	6114	4564	8396	5993	7686	6022	3696	7971	6536	3966	6289	4815	7402	8868	4104	4903	4588	12200	5513	4200	4293	7061
TP53_Ex9_NM_000546	727	493	367	505	408	395	308	654	302	354	296	617	329	413	519	463	523	312	283	470	507	448	565	558	496	547	870	424	446	769	437	650	525	284	619	558	311	523	363	1035	941	415	318	454	1293	422	335	363	411
TP53_Ex8.2_NM_000546	5968	5082	2520	4496	3202	3243	2822	3685	3243	2979	2294	3900	3332	3394	4052	4760	3627	3326	3094	3880	5109	4181	5643	4362	3035	3679	4717	3964	3981	5579	3726	5428	4547	3171	6290	5334	3545	4879	3855	5628	6854	3076	3815	4078	9865	3661	2725	3158	4577
TP53_Ex7.1_NM_000546	12381	8027	5888	10433	6157	8224	4523	6657	5124	3714	3504	8032	6024	6112	6379	7904	5926	5543	5102	8315	9520	7689	11062	8916	5234	8921	8040	9183	5832	12734	9066	13006	9281	5019	11918	9565	6114	9420	6638	9096	12233	5327	6267	6184	17107	6721	4053	4047	4374
TP53_Ex6.1_NM_000546	6158	4731	1611	4733	3482	4056	2974	3480	3076	2709	2442	4189	2460	3502	3731	4877	3547	3473	3355	4543	6269	4848	6574	4480	2910	2114	4604	4505	3738	6069	4236	6169	4997	1776	7747	6456	3953	4532	3090	5372	7455	3143	4039	3845	10470	3626	2036	2465	5006
TP53_Ex5.1_NM_000546	7641	5950	4011	7293	4351	5481	3493	5081	3959	2690	2426	5412	3020	4158	4005	5564	4471	3927	3527	5975	7473	6009	7622	5058	3903	5558	5317	5190	4730	7144	5374	7421	5261	4401	8873	6863	4371	6607	5435	6282	7647	3505	5202	4966	11485	5964	4454	4415	6884
TP53_Ex4.1_NM_000546	4390	5249	1526	3131	2147	2366	2668	2750	3355	2503	1795	2510	2050	3164	3598	4004	3197	3318	3206	3584	4453	3636	5383	4158	2104	2587	4308	3311	4033	4561	3013	4278	4317	3233	5241	4607	2759	3928	3528	4577	5520	2454	3984	3980	7871	2777	2088	2308	3758
MAP2K4_Ex3.1_NM_003010	13384	6958	7228	9711	6184	9124	3862	7462	4308	4536	4268	10155	3317	6299	6909	8136	6224	4680	4755	8044	9767	8272	12420	7482	5150	8396	7322	8703	5034	15826	9564	14545	9506	5845	11537	10861	5541	9586	5959	11818	12169	6161	5091	5786	18788	9743	6728	8592	12678
MAP2K4_Ex5_NM_003010	6976	4407	3080	4408	2712	3382	2226	3821	2209	2887	2439	5284	1718	4341	4540	4982	2792	3038	2950	3104	4459	4441	7061	5438	2762	5009	4731	4989	2183	8149	4439	7543	5712	2193	6923	6420	3536	5356	2706	6879	6754	3118	2109	2859	9977	885	495	566	659
MAP2K4_Ex7_NM_003010	7160	4094	3506	4856	3211	4157	2175	3751	2410	2441	2330	5071	1699	3717	3970	4936	3492	2753	2890	4192	5154	4681	6746	4838	2843	4872	4337	4812	2730	8768	5304	8551	5402	3099	6720	6162	3776	5488	3278	6743	7419	3357	2835	3496	10320	4341	2842	3804	5871
MAP2K4_Ex8_NM_003010	8964	6356	3986	6782	4559	5375	3036	5266	3500	3920	3611	6813	2470	5104	5568	6999	4440	4368	4379	5605	8106	6185	9231	7779	3328	6872	6089	7489	4025	12819	7958	11684	8174	4010	9825	8899	5577	8026	4309	9139	10655	4735	4411	4855	14098	6253	4215	5499	8807
MAP2K4_Ex9.5_NM_003010	5968	4991	3184	5245	3415	4265	2185	3949	2537	2846	2478	4910	1699	3484	3859	4802	3186	3173	2908	3943	5888	4377	6762	4726	2402	4448	4734	4822	2689	8765	5158	7572	5251	3107	7316	7236	4235	6127	3000	6769	7906	3562	3226	3359	10568	3722	2801	3550	5741
MED1_Ex17_NM_004774	7619	8086	3333	5911	11925	6422	7977	34890	3177	7258	2768	5642	3764	7160	4300	6548	5407	3627	3377	7150	10500	5192	6655	5446	21751	5399	8179	8111	4500	8033	6787	9599	6320	4339	7521	6624	4014	6277	4430	7148	10145	3687	4162	4005	12087	4755	5583	4280	6262
MED1_Ex9_NM_004774	2880	2916	766	1371	3421	1343	3065	12130	1227	3895	1015	1451	1075	2733	2143	2840	2201	1507	1380	2282	2548	1527	2419	2661	7732	2024	3339	2935	1927	3245	2290	4064	2765	1301	2263	2123	1588	1884	1309	3337	3818	1500	1315	1519	4612	1285	1428	1341	1653
MED1_Ex2_NM_004774	6758	7666	3974	6649	12898	6687	7151	33122	2789	10319	3174	5942	3035	5099	3757	5413	4965	2775	2586	5180	8734	3859	5231	4218	19156	4425	7321	5893	3686	6254	5445	8470	4778	3419	6689	5271	3344	5048	3490	6850	8689	3516	3068	3424	11629	5664	5750	4640	5909
STARD3_Ex2_NM_001165037	4671	8182	2811	4885	9475	4803	9155	29864	3826	5773	1828	4189	11567	6857	3521	5989	5723	3431	2805	6212	11216	5183	5508	4902	21601	3721	6777	5971	5739	6177	4860	6732	4388	9317	5766	4786	2900	5105	4470	5994	6391	3055	5230	4853	8326	4060	4643	3138	6566
STARD3_Ex3_NM_001165037	8735	9285	5841	9702	14356	7377	9214	35154	3381	8695	3024	7472	13110	7979	4626	7880	6176	4127	4015	7713	12565	6535	7685	6506	26532	6696	8084	8919	4924	9085	8207	11852	5832	9448	10041	7967	4702	7989	4908	7798	10087	4041	4721	4527	13265	6404	7813	5188	7050
STARD3_Ex15_NM_001165037	156	228	50	73	176	62	513	1215	186	191	38	78	391	327	213	180	474	122	81	172	206	194	168	196	1478	102	573	147	465	248	107	188	165	359	111	115	94	124	185	510	267	101	241	341	322	39	68	63	121
ERBB2_Ex19_NM_004448	4643	4679	2016	2735	8498	2995	6768	20387	1987	5642	1712	3287	6051	4832	3033	4373	3938	2270	1925	4402	5326	2998	4070	3747	16039	3244	5460	4885	3195	5687	4248	6475	4044	4553	3833	3392	2513	3859	2328	5395	6108	2597	2559	2767	7258	2166	2544	2285	3406
ERBB2_Ex20_NM_004448	7793	8897	2980	5446	12482	5051	11739	24181	3745	7054	2350	4483	12299	8256	4541	7476	5910	4419	4040	7692	10218	5782	7919	6525	22541	5278	7589	8315	5595	8700	6916	10746	7007	10238	7738	6995	4475	6326	5188	6308	8316	3620	5343	5079	11033	3557	4593	3424	6258
ERBB2_Ex21_NM_004448	5924	6703	3255	4972	11941	4914	9661	24716	2880	5757	1820	4555	9973	6772	3808	5773	5608	3046	2470	6240	8571	5052	6242	4179	24734	4143	7158	5430	4745	6525	4753	7490	4273	7832	5876	5450	3583	5494	4219	6192	7878	3236	4098	4494	10248	3557	4511	3433	5265
GRB7_Ex2_NM_005311	5532	6119	1975	3643	8865	3984	9985	20065	3267	4464	1499	3170	11258	5761	3390	4801	5126	3249	2962	5419	7538	5132	5773	4054	19370	3222	5447	5462	5017	5459	4681	6522	4381	8753	4913	4610	2746	4101	4375	4544	5593	2302	4129	4142	7455	2246	2527	1744	3350
GRB7_Ex3_NM_005311	3809	5738	1376	2947	7096	2797	8128	16142	2719	4688	1417	2290	8527	4231	2435	3737	3734	2400	2159	3835	6658	4091	3873	3176	14162	2294	4950	4065	3704	4215	3424	4900	3451	6286	4036	3739	2226	3342	3162	3445	4726	1785	3177	3189	6194	1550	1779	1204	2487
GRB7_Ex4_NM_005310	4145	6265	1538	3164	7860	3228	8895	16582	2961	4951	1658	2630	9008	5232	2983	4617	4379	2995	2688	4555	7691	4540	4831	3739	15941	2828	5342	4324	4575	4714	3614	5352	3844	7891	4683	4395	2712	4129	3874	4397	5340	2169	3791	4081	7136	2394	3049	2137	4068
TOP2A_Ex4_NM_001067	4291	6037	1418	2549	5368	2357	1621	7436	2348	3836	1853	2719	2037	5618	3452	4895	3322	2469	2493	3202	5558	2559	3728	4324	1331	2659	5565	4413	3192	4421	2202	5143	3855	3485	4409	3902	2565	3377	1899	4691	5612	2098	2107	2306	7200	202	128	111	82
TOP2A_Ex3_NM_001067	175	109	51	79	222	96	82	429	89	96	48	95	58	116	113	180	249	67	60	148	95	119	148	83	128	85	220	137	89	321	111	284	186	93	82	107	109	116	65	325	258	140	86	126	371	0	4	5	8
TOP2A_Ex2_NM_001067	4360	4440	2097	3308	6469	3529	1414	7457	1616	2772	1652	3108	1900	4320	2681	4112	2832	2108	2176	3619	4706	2740	3863	3118	1384	2766	4137	4081	2047	4567	2590	6368	3371	3154	4594	3910	2655	3672	2083	4101	5349	2059	1796	1903	7143	1235	1271	1066	1587
USP36_Ex17_NM_025090	5651	6180	4037	4427	3646	4266	2628	4684	3232	1788	1791	3553	5295	5730	3087	4664	3648	4063	2902	5009	6684	4383	5178	3817	2540	3518	6375	4250	4323	5456	3983	6482	5239	4123	5432	5416	3162	5048	5269	4792	6658	2738	5222	4131	12226	2563	3116	2258	4022
NR1H2_Ex6_NM_007121	3875	3777	2363	3276	3026	3792	2151	4388	1735	2211	1446	3351	2313	2367	3084	3543	2673	5711	2130	4019	4865	3247	3487	3214	1931	3081	4541	4373	3267	4279	4905	4194	3851	2157	3868	4026	2409	3915	2807	4553	3956	1821	4471	3843	6183	2753	2361	1969	2956
TSHZ2_Ex2.1_NM_173458	9234	9193	16571	7409	6525	8933	3577	7682	3646	3271	2785	7720	7684	10530	6645	12849	7595	11982	4485	9158	12161	6399	9239	6455	5199	19910	8100	9176	6029	12116	8221	10620	9354	10208	9353	8293	6797	8951	7670	9147	11322	4802	4703	8614	13911	6828	7375	5598	28862
TSHZ2_Ex2.2_NM_173458	4460	5998	7735	3739	3419	4708	2742	4922	2689	1896	1541	3995	5688	6579	4488	7716	5520	7840	3003	5268	8735	4674	5772	3824	3278	9584	5472	4747	5105	5957	3543	5083	5167	8480	5697	5449	4201	5294	5808	5899	6430	2725	3847	6936	8298	4117	4642	3462	18440
TSHZ2_Ex2.3_NM_173458	3228	3470	6303	2513	2233	3064	1551	3339	1432	1400	1173	2795	2857	3713	2676	4067	3519	3873	1410	2724	4247	2639	2978	1947	2520	6376	3808	2485	2639	3724	2212	3179	2820	4028	2927	3031	2220	3054	3055	3960	3740	1673	1833	3887	5187	718	888	732	3256
RUNX1_Ex8_NM_001754	8389	7502	10999	9723	5652	9749	3780	9202	4273	3300	2727	8707	6731	10574	5955	6519	5382	6151	4030	9585	8755	7453	9672	6165	5395	8455	8304	6848	5869	12512	8796	10844	8628	4468	9790	8806	5863	10130	7356	9463	8854	4253	4041	7873	14516	5461	6559	4947	6077
RUNX1_Ex7_NM_001754	3176	3815	2782	2807	2456	3071	1936	2997	2495	1340	1070	2264	3114	5082	3030	3068	4424	3482	2094	3903	5115	3543	4444	2953	2148	3271	3450	4029	3116	5301	3084	4304	3774	2478	3963	3489	2452	4477	3711	3496	3324	1537	4821	4164	5878	2335	3018	1932	3771
RUNX1_Ex5_NM_001754	4817	5478	4859	4641	3814	4253	2568	4892	3178	2502	1897	4400	3964	7081	4335	4164	3371	4241	2725	5226	5357	4545	5708	3811	3132	4588	6012	5397	4066	6793	4470	5747	5187	2733	5992	5668	3259	6299	4306	5718	5674	2496	5127	5085	9298	3439	3935	3075	4768
RBMX_Ex4_NM_002139	4288	3207	2017	2902	3464	3047	1579	3398	2006	1735	1427	2985	1538	3786	3182	3821	3567	1764	1745	3633	4307	2403	3405	3144	2264	3630	3091	2850	2177	4718	3175	4458	3402	1010	3964	3432	2278	4258	2897	4941	4421	2145	3241	3630	7218	2547	1890	2369	3400
AFF2-Ex2_NM_002025	1206	734	860	909	1013	1260	521	1546	698	862	675	1340	517	1524	1531	1675	1486	709	691	1714	1398	999	1744	933	880	1336	1049	1037	627	2134	1096	2122	1414	447	1627	1545	848	1866	767	2338	1920	954	1087	1353	3130	1131	781	1228	1869
[truncated: 135 more columns]
